# Supplementary material for: Ten Years of Euromelanoma in Hungary: Nationwide Trends and Risk Factors for Skin Cancer in Central–Eastern Europe
Source: Cancers (Basel). 2025 Nov 24;17(23):3749. doi: 10.3390/cancers17233749 (PMC12691246; doi:10.3390/cancers17233749)
Supplement: Supplementary file 1 [file cancers-17-03749-s001.zip]

Archive with 7 entries (7 files):
- supplementary_description.pdf
- Supplementary_Material_S1_euromelanoma_questionairre.pdf
- Supplementary_Material_S2_filtering_steps.pdf
- Supplementary_Table_S1_model_summaries.xlsx
- Supplementary_Table_S2_variable_missingness.xlsx
- Supplementary_Table_S3_participation_rates.xlsx
- Supplementary_Table_S4_variable_descriptions.xlsx
