# Supplementary material for: Ten Years of Euromelanoma in Hungary: Nationwide Trends and Risk Factors for Skin Cancer in Central–Eastern Europe
Source: Cancers (Basel). 2025 Nov 24;17(23):3749. doi: 10.3390/cancers17233749 (PMC12691246; doi:10.3390/cancers17233749)
Supplement: Supplementary file 1 [file cancers-17-03749-s001.zip › Supplementary_Table_S1_model_summaries.xlsx]

## Sheet: Melanoma
#	1. Suspicious melanoma
	variable	estimate	std.error	statistic	p.value	conf.low	conf.high	term_clean	significant
1	genderMale	0.948	0.147	-0.361	7.18e- 1	0.708	1.26	genderMale	FALSE
2	many_moles_selfYes	0.686	0.157	-2.4	1.66e- 2	0.503	0.933	many_mole…	TRUE
3	changed_or_suspicious_lesionYes	2.19	0.176	4.47	7.74e- 6	1.54	3.07	changed_o…	TRUE
4	prev_skin_cancerYes	0.706	0.514	-0.678	4.98e- 1	0.246	1.84	prev_skin…	FALSE
5	reason_is_friend_or_family_skin_c…	0.748	0.355	-0.819	4.13e- 1	0.354	1.44	reason_is…	FALSE
6	reason_is_skin_checkYes	0.668	0.152	-2.66	7.82e- 3	0.495	0.898	reason_is…	TRUE
7	skin_groupedType_II_IV	1.44	0.177	2.07	3.89e- 2	1.03	2.06	skin_grou…	TRUE
8	family_melanoma_binYes	1.15	0.299	0.466	6.41e- 1	0.62	2.01	family_me…	FALSE
9	uses_solarium_binYes	0.983	0.202	-0.0838	9.33e- 1	0.652	1.44	uses_sola…	FALSE
10	neavus_grouped> 25	1.29	0.15	1.7	8.89e- 2	0.963	1.73	neavus_gr…	FALSE
11	atypical_moles_presentYes	13.1	0.171	15	5.36e-51	9.45	18.5	atypical_…	TRUE
12	lentigines_back_chestYes	1.47	0.14	2.73	6.36e- 3	1.11	1.93	lentigine…	TRUE
13	personal_melanomaYes	5.95	0.489	3.65	2.66e- 4	2.24	15.4	personal_…	TRUE
14	personal_nmscYes	0.159	1.03	-1.79	7.32e- 2	0.0088	0.763	personal_…	FALSE
15	sunburn_before_18Yes	1.13	0.14	0.892	3.72e- 1	0.859	1.49	sunburn_b…	FALSE
16	age	1.01	0.00501	2.28	2.27e- 2	1	1.02	age	TRUE
17	solarium_heavyYes	2.15	0.314	2.43	1.51e- 2	1.14	3.92	solarium_…	TRUE

## Sheet: NMSC
##	2. NMSC
	variable	estimate	std.error	statistic	p.value	conf.low	conf.high	term_clean	significant
1	genderMale	1.27	0.128	1.88	5.99e- 2	0.988	1.63	genderMale	FALSE
2	many_moles_selfYes	0.838	0.148	-1.19	2.34e- 1	0.625	1.12	many_mole…	FALSE
3	changed_or_suspicious_lesionYes	1.47	0.183	2.12	3.37e- 2	1.02	2.09	changed_o…	TRUE
4	prev_skin_cancerYes	0.913	0.27	-0.337	7.36e- 1	0.533	1.54	prev_skin…	FALSE
5	reason_is_friend_or_family_skin_c…	0.307	0.348	-3.39	7.01e- 4	0.148	0.583	reason_is…	TRUE
6	reason_is_skin_checkYes	0.579	0.149	-3.68	2.31e- 4	0.431	0.773	reason_is…	TRUE
7	skin_groupedType_II_IV	0.609	0.135	-3.68	2.30e- 4	0.469	0.795	skin_grou…	TRUE
8	family_melanoma_binYes	2.41	0.233	3.78	1.58e- 4	1.5	3.75	family_me…	TRUE
9	uses_solarium_binYes	1.01	0.24	0.0563	9.55e- 1	0.616	1.59	uses_sola…	FALSE
10	neavus_grouped> 25	1.26	0.141	1.64	1.01e- 1	0.954	1.66	neavus_gr…	FALSE
11	atypical_moles_presentYes	1.76	0.151	3.73	1.91e- 4	1.3	2.36	atypical_…	TRUE
12	lentigines_back_chestYes	0.946	0.124	-0.452	6.51e- 1	0.741	1.2	lentigine…	FALSE
13	personal_melanomaYes	0.781	0.499	-0.496	6.20e- 1	0.267	1.94	personal_…	FALSE
14	personal_nmscYes	4.57	0.22	6.9	5.18e-12	2.95	7.01	personal_…	TRUE
15	sunburn_before_18Yes	1.25	0.126	1.78	7.52e- 2	0.976	1.6	sunburn_b…	FALSE
16	age	1.08	0.00388	19.1	5.06e-81	1.07	1.09	age	TRUE
17	solarium_heavyYes	1.69	0.413	1.28	2.01e- 1	0.719	3.69	solarium_…	FALSE

## Sheet: All
##	3. Melanoma + NMSC
	variable	estimate	std.error	statistic	p.value	conf.low	conf.high	term_clean	significant
1	genderMale	1.13	0.0987	1.23	2.17e- 1	0.93	1.37	genderMale	FALSE
2	many_moles_selfYes	0.759	0.111	-2.49	1.26e- 2	0.61	0.941	many_mole…	TRUE
3	changed_or_suspicious_lesionYes	1.88	0.13	4.84	1.27e- 6	1.45	2.42	changed_o…	TRUE
4	prev_skin_cancerYes	1.12	0.231	0.506	6.13e- 1	0.71	1.76	prev_skin…	FALSE
5	reason_is_friend_or_family_skin_c…	0.398	0.261	-3.52	4.24e- 4	0.232	0.649	reason_is…	TRUE
6	reason_is_skin_checkYes	0.61	0.109	-4.55	5.31e- 6	0.492	0.754	reason_is…	TRUE
7	skin_groupedType_II_IV	0.829	0.107	-1.75	8.06e- 2	0.673	1.03	skin_grou…	FALSE
8	family_melanoma_binYes	1.66	0.191	2.65	8.01e- 3	1.13	2.39	family_me…	TRUE
9	uses_solarium_binYes	1.04	0.157	0.25	8.02e- 1	0.757	1.4	uses_sola…	FALSE
10	neavus_grouped> 25	1.26	0.104	2.23	2.56e- 2	1.03	1.55	neavus_gr…	TRUE
11	atypical_moles_presentYes	4.75	0.104	15.1	3.24e-51	3.88	5.83	atypical_…	TRUE
12	lentigines_back_chestYes	1.07	0.0941	0.755	4.50e- 1	0.892	1.29	lentigine…	FALSE
13	personal_melanomaYes	1.99	0.329	2.09	3.70e- 2	1.02	3.72	personal_…	TRUE
14	personal_nmscYes	3.42	0.203	6.06	1.34e- 9	2.29	5.08	personal_…	TRUE
15	sunburn_before_18Yes	1.17	0.0958	1.61	1.07e- 1	0.967	1.41	sunburn_b…	FALSE
16	age	1.05	0.00306	17.1	1.43e-65	1.05	1.06	age	TRUE
17	solarium_heavyYes	2.02	0.256	2.75	5.88e- 3	1.21	3.31	solarium_…	TRUE
