# Supplementary material for: Ten Years of Euromelanoma in Hungary: Nationwide Trends and Risk Factors for Skin Cancer in Central–Eastern Europe
Source: Cancers (Basel). 2025 Nov 24;17(23):3749. doi: 10.3390/cancers17233749 (PMC12691246; doi:10.3390/cancers17233749)
Supplement: Supplementary file 1 [file cancers-17-03749-s001.zip › Supplementary_Table_S2_variable_missingness.xlsx]

## Sheet: Missing variable rates
variable	n_missing	n_total	pct_missing	n_missing_if_all_yes	pct_missing_if_all_yes	total_yes_all	n_missing_if_mel_yes	pct_missing_if_mel_yes	total_yes_melanoma	n_missing_if_nmsc_yes	pct_missing_if_nmsc_yes	total_yes_nmsc
sunscreen_sunbathing	3354	18598	18	166	22.9	725	51	16.4	311	117	27	434
sunscreen_outdoor	2169	18598	11.7	83	11.4	725	29	9.3	311	56	12.9	434
suspected_scc	1830	18598	9.8	171	23.6	725	103	33.1	311	71	16.4	434
suspected_bcc	1771	18598	9.5	110	15.2	725	103	33.1	311	8	1.8	434
suspected_NMSC	1774	18598	9.5	102	14.1	725	102	32.8	311	0	0	434
suspected_melanoma	1712	18598	9.2	72	9.9	725	0	0	311	72	16.6	434
suspected_all	1687	18598	9.1	0	0	725	0	0	311	0	0	434
weeks_sunny_holidays_per_year	1459	18598	7.8	85	11.7	725	22	7.1	311	64	14.7	434
weeks_sunny_holidays_bin	1459	18598	7.8	85	11.7	725	22	7.1	311	64	14.7	434
atypical_moles_present	1204	18598	6.5	72	9.9	725	33	10.6	311	43	9.9	434
uses_solarium	1151	18598	6.2	57	7.9	725	24	7.7	311	35	8.1	434
solarium_heavy	1151	18598	6.2	57	7.9	725	24	7.7	311	35	8.1	434
actinic_keratoses	1031	18598	5.5	79	10.9	725	50	16.1	311	30	6.9	434
lentigines_back_chest	863	18598	4.6	58	8	725	30	9.6	311	29	6.7	434
num_moles	384	18598	2.1	20	2.8	725	10	3.2	311	11	2.5	434
neavus_grouped	384	18598	2.1	20	2.8	725	10	3.2	311	11	2.5	434
sun_reaction	282	18598	1.5	14	1.9	725	1	0.3	311	13	3	434
skin_type	282	18598	1.5	14	1.9	725	1	0.3	311	13	3	434
skin_grouped	282	18598	1.5	14	1.9	725	1	0.3	311	13	3	434
skin_type_I	282	18598	1.5	14	1.9	725	1	0.3	311	13	3	434
family_melanoma	162	18598	0.9	14	1.9	725	2	0.6	311	12	2.8	434
sunburn_before_18	156	18598	0.8	7	1	725	2	0.6	311	6	1.4	434
gender	0	18598	0	0	0	725	0	0	311	0	0	434
many_moles_self	0	18598	0	0	0	725	0	0	311	0	0	434
changed_or_suspicious_lesion	0	18598	0	0	0	725	0	0	311	0	0	434
prev_skin_cancer	0	18598	0	0	0	725	0	0	311	0	0	434
reason_is_friend_or_family_skin_cancer	0	18598	0	0	0	725	0	0	311	0	0	434
reason_is_skin_check	0	18598	0	0	0	725	0	0	311	0	0	434
reason_no_answer	0	18598	0	0	0	725	0	0	311	0	0	434
personal_melanoma	0	18598	0	0	0	725	0	0	311	0	0	434
personal_nmsc	0	18598	0	0	0	725	0	0	311	0	0	434
sunny_country_before_18	0	18598	0	0	0	725	0	0	311	0	0	434
sunny_country_after_18	0	18598	0	0	0	725	0	0	311	0	0	434
family_melanoma_bin	0	18598	0	0	0	725	0	0	311	0	0	434
uses_solarium_bin	0	18598	0	0	0	725	0	0	311	0	0	434
age	0	18598	0	0	0	725	0	0	311	0	0	434
