# Supplementary material for: Ten Years of Euromelanoma in Hungary: Nationwide Trends and Risk Factors for Skin Cancer in Central–Eastern Europe
Source: Cancers (Basel). 2025 Nov 24;17(23):3749. doi: 10.3390/cancers17233749 (PMC12691246; doi:10.3390/cancers17233749)
Supplement: Supplementary file 1 [file cancers-17-03749-s001.zip › Supplementary_Table_S3_participation_rates.xlsx]

## Sheet: Munka1
Year	Total	EM Total	Ratio	Ratio per 100,000
1 - 2009	10,030,975	2113	0.00021065	21.065
2 - 2010	10,014,324	2643	0.00026392	26.392
3 - 2011	9,985,722	2399	0.00024024	24.024
4 - 2012	9,931,925	2701	0.00027195	27.195
5 - 2013	9,895,250	3145	0.00031783	31.783
6 - 2014	9,850,217	255	0.00002589	2.589
7 - 2015	9,815,858	5110	0.00052059	52.059
8 - 2016	9,779,652	959	0.00009806	9.806
9 - 2017	9,739,857	2694	0.0002766	27.66
10 - 2018	9,713,655	1877	0.00019323	19.323
