# Supplementary material for: Ten Years of Euromelanoma in Hungary: Nationwide Trends and Risk Factors for Skin Cancer in Central–Eastern Europe
Source: Cancers (Basel). 2025 Nov 24;17(23):3749. doi: 10.3390/cancers17233749 (PMC12691246; doi:10.3390/cancers17233749)
Supplement: Supplementary file 1 [file cancers-17-03749-s001.zip › Supplementary_Table_S4_variable_descriptions.xlsx]

## Sheet: Sheet1
variable	description
gender	Participant's self-reported gender (Female / Male).
many_moles_self	Participant reported having many moles on their skin (Yes / No).
changed_or_suspicious_lesion	Reason for attendance: participant noticed a changed or suspicious lesion (Yes / No).
prev_skin_cancer	Participant has a personal history of any skin cancer (melanoma or NMSC).
reason_is_friend_or_family_skin_cancer	Reason for attendance: family or friend diagnosed with skin cancer (Yes / No).
reason_is_skin_check	Reason for attendance: routine skin check without specific concern (Yes / No).
reason_no_answer	No reason selected for attending the screening.
sun_reaction	Self-reported skin reaction to sun exposure, used to determine phototype (Type I–IV).
family_melanoma	Family history of melanoma in first-degree relatives, with number of affected relatives.
personal_melanoma	Participant has a personal history of melanoma (Yes / No).
personal_nmsc	Participant has a personal history of non-melanoma skin cancer (BCC or SCC).
sunburn_before_18	History of at least one severe sunburn before age 18 (Yes / No).
weeks_sunny_holidays_per_year	Time spent on sunny/southern holidays per year (0 weeks, ≤2 weeks, >2 weeks).
uses_solarium	Self-reported use of solarium / indoor tanning and frequency (sessions per year).
sunscreen_sunbathing	Frequency of sunscreen use during sunbathing (Always / Sometimes / Never).
sunscreen_outdoor	Frequency of sunscreen use during other outdoor activities (Always / Sometimes / Never).
sunny_country_before_18	Participant stayed or lived in a sunny country before age 18 (Yes / No).
sunny_country_after_18	Participant stayed or lived in a sunny country after age 18 (Yes / No).
num_moles	Clinician’s estimate of total number of moles (<25, 25–50, 50–100, >100).
atypical_moles_present	Presence of atypical or irregular moles noted during examination (Yes / No).
lentigines_back_chest	Presence of solar lentigines on the back or chest (Yes / No).
actinic_keratoses	Presence of actinic keratoses during examination (Yes / No).
suspected_melanoma	Clinician considered at least one lesion suspicious for melanoma (Yes / No).
suspected_bcc	Clinician considered at least one lesion suspicious for basal cell carcinoma (Yes / No).
suspected_scc	Clinician considered at least one lesion suspicious for squamous cell carcinoma (Yes / No).
skin_type	Derived skin phototype category based on sun reaction (Type I–IV).
skin_grouped	Grouped skin phototype variable: (Type I–II) vs. (Type II–IV).
family_melanoma_bin	Binary version of family melanoma variable (Yes if 1+ affected relatives, else No).
uses_solarium_bin	Binary version of solarium use (Yes if any solarium use reported, else No).
weeks_sunny_holidays_bin	Binary version of sunny holidays (>2 weeks = Yes, else No).
neavus_grouped	Grouped number of moles: <25 vs. >25.
suspected_all	Combined outcome: any clinically suspicious lesion (melanoma, BCC, or SCC).
age	Participant's age in years at time of screening.
suspected_NMSC	Combined outcome: any suspicious non-melanoma skin cancer (BCC or SCC).
solarium_heavy	Binary indicator for heavy solarium use (≥21 sessions per year = Yes).
